# Supplementary material for: In the pursuit of new social neurons. Neurogenesis and social behavior in mice: A systematic review
Source: Front Cell Dev Biol. 2022 Nov 4;10:1011657. doi: 10.3389/fcell.2022.1011657 (PMC9672322; doi:10.3389/fcell.2022.1011657)
Supplement: Supplementary file 2 [file Table1.XLSX]

## Sheet: Hoja1
Title	Authors	Journal	Year of Publication	doi
Social crowding in the night-time reduces an anxiety-like behavior and increases social interaction in adolescent mice	Ago, Y., Tanaka, T., Ota, Y., Kitamoto, M., Imoto, E., Takuma, K. and Matsuda, T.	Behavioural Brain Research	2014	10.1016/j.bbr.2014.04.047
An EJC factor RBM8a regulates anxiety behaviors	Alachkar A, Jiang D, Harrison M, Zhou Y, Chen G, Mao Y.	Current Molecular Medicine	2013	10.2174/15665240113139990019
Sex-Dimorphic Behavioral Alterations and Altered Neurogenesis in U12 Intron Splicing-Defective Zrsr1 Mutant Mice	Alén, F., Gómez-Redondo, I., Rivera, P., Suárez, J., Ramos-Ibeas, P., Pericuesta, E., Fernández-González, R., Perez-Cerezales, S., Horiuchi, K., Orio, L., Rodriguez de Fonseca, F. and Gutiérrez-Adán, A.	International Journal of Molecular Sciences	2019	10.3390/ijms20143543
Autism-linked Cullin3 germline haploinsufficiency impacts cytoskeletal dynamics and cortical neurogenesis through RhoA signaling	Amar, M., Pramod, A. B., Yu, N. K., Herrera, V. M., Qiu, L. R., Moran-Losada, P., Zhang, P., Trujillo, C. A., Ellegood, J., Urresti, J., Chau, K., Diedrich, J., Chen, J., Gutierrez, J., Sebat, J., Ramanathan, D., Lerch, J. P., Yates, J. R., 3rd, Muotri, A. R. and Iakoucheva, L. M.	Molecular Psychiatry	2021	10.1038/s41380-021-01052-x
Pten deletion in adult hippocampal neural stem/progenitor cells causes cellular abnormalities and alters neurogenesis	Amiri, A., Cho, W., Zhou, J., Birnbaum, S. G., Sinton, C. M., McKay, R. M. and Parada, L. F.	Journal of Neuroscience	2012	10.1523/JNEUROSCI.5462-11.2012
In utero exposure to endogenous maternal polyclonal anti-Caspr2 antibody leads to behavioral abnormalities resembling autism spectrum disorder in male mice	Bagnall-Moreau, C., Huerta, P. T., Comoletti, D., La-Bella, A., Berlin, R., Zhao, C., Volpe, B. T., Diamond, B. and Brimberg, L.	Scientific Reports	2020	10.1038/s41598-020-71201-9
S100B overexpression increases behavioral and neural plasticity in response to the social environment during adolescence	Buschert, J., Hohoff, C., Touma, C., Palme, R., Rothermundt, M., Arolt, V., Zhang, W. and Ambrée, O.	Journal of Psychiatric Research	2013	10.1016/j.jpsychires.2013.08.001
Prenatal immune activation in mice blocks the effects of environmental enrichment on exploratory behavior and microglia density	Buschert, J., Sakalem, M. E., Saffari, R., Hohoff, C., Rothermundt, M., Arolt, V., Zhang, W. and Ambrée, O.	Progress in Neuro-Psychopharmacology & Biological Psychiatry	2016	10.1016/j.pnpbp.2016.01.005
TNF-α and its receptors modulate complex behaviours and neurotrophins in transgenic mice	Camara, M. L., Corrigan, F., Jaehne, E. J., Jawahar, M. C., Anscomb, H., Koerner, H. and Baune, B. T.	Psychoneuroendocrinology	2013	10.1016/j.psyneuen.2013.09.010
Pharmacological reduction of adult hippocampal neurogenesis modifies functional brain circuits in mice exposed to a cocaine conditioned place preference paradigm	Castilla-Ortega, E., Blanco, E., Serrano, A., Ladrón de Guevara-Miranda, D., Pedraz, M., Estivill-Torrús, G., Pavón, F. J., Rodríguez de Fonseca, F. and Santín, L. J.	Addiction Biology	2016	10.1111/adb.12248
Chronic Social Stress Affects Synaptic Maturation of Newly Generated Neurons in the Adult Mouse Dentate Gyrus	Chen, C. C., Huang, C. C. and Hsu, K. S.	The International Journal of Neuropsychopharmacology	2015	10.1093/ijnp/pyv097
Long-term treatment with L-DOPA or pramipexole affects adult neurogenesis and corresponding non-motor behavior in a mouse model of Parkinson's disease	Chiu, W. H., Depboylu, C., Hermanns, G., Maurer, L., Windolph, A., Oertel, W. H., Ries, V. and Höglinger, G. U.	Neuropharmacology	2015	10.1016/j.neuropharm.2015.03.020
Adult-Born Neurons in the Hippocampus Are Essential for Social Memory Maintenance	Cope, E. C., Waters, R. C., Diethorn, E. J., Pagliai, K. A., Dias, C. G., Tsuda, M., Cameron, H. A. and Gould, E.	eNeuro	2020	10.1523/ENEURO.0182-20.2020
Early Maternal and Social Deprivation Expands Neural Stem Cell Population Size and Reduces Hippocampus/Amygdala-Dependent Fear Memory	Daun, K. A., Fuchigami, T., Koyama, N., Maruta, N., Ikenaka, K. and Hitoshi, S.	Frontiers in Neuroscience	2020	10.3389/fnins.2020.00022
Antidepressant activity of fingolimod in mice	di Nuzzo, L., Orlando, R., Tognoli, C., Di Pietro, P., Bertini, G., Miele, J., Bucci, D., Motolese, M., Scaccianoce, S., Caruso, A., Mauro, G., De Lucia, C., Battaglia, G., Bruno, V., Fabene, P. F. and Nicoletti, F.	Pharmacology Research & Perspectives	2015	10.1002/prp2.135
Experience dictates stem cell fate in the adult hippocampus	Dranovsky, A., Picchini, A. M., Moadel, T., Sisti, A. C., Yamada, A., Kimura, S., Leonardo, E. D. and Hen, R.	Neuron	2011	10.1016/j.neuron.2011.05.022
The type of stress matters: repeated injection and permanent social isolation stress in male mice have a differential effect on anxiety- and depressive-like behaviours, and associated biological alterations	Du Preez, A., Law, T., Onorato, D., Lim, Y. M., Eiben, P., Musaelyan, K., Egeland, M., Hye, A., Zunszain, P. A., Thuret, S., Pariante, C. M. and Fernandes, C.	Translational Psychiatry	2020	10.1038/s41398-020-01000-3
Chronic stress followed by social isolation promotes depressive-like behaviour, alters microglial and astrocyte biology and reduces hippocampal neurogenesis in male mice	Du Preez, A., Onorato, D., Eiben, I., Musaelyan, K., Egeland, M., Zunszain, P. A., Fernandes, C., Thuret, S. and Pariante, C. M.	Brain, Behavior, and Immunity	2021	10.1016/j.bbi.2020.07.015
Disruption of Adult Neurogenesis in the Olfactory Bulb Affects Social Interaction but not Maternal Behavior	Feierstein, C. E., Lazarini, F., Wagner, S., Gabellec, M. M., de Chaumont, F., Olivo-Marin, J. C., Boussin, F. D., Lledo, P. M. and Gheusi, G.	Frontiers in Behavioural Neuroscience	2010	10.3389/fnbeh.2010.00176
Enhanced habit-based learning and decreased neurogenesis in the adult hippocampus in a murine model of chronic social stress	Ferragud, A., Haro, A., Sylvain, A., Velázquez-Sánchez, C., Hernández-Rabaza, V. and Canales, J. J.	Behavioural Brain Research	2010	10.1016/j.bbr.2010.02.013
Silica nanoparticle exposure during the neonatal period impairs hippocampal precursor proliferation and social behavior later in life	Fu, J., Gao, J., Gong, L., Ma, Y., Xu, H., Gu, Z., Zhu, J. and Fan, X.	International Journal of Nanomedicine	2018	10.2147/IJN.S160828
Fgf9 (Y162C) Mutation Alters Information Processing and Social Memory in Mice	Garrett, L., Becker, L., Rozman, J., Puk, O., Stoeger, T., Yildirim, A., Bohla, A., Eickelberg, O., Hans, W., Prehn, C., Adamski, J., Klopstock, T., Rácz, I., Zimmer, A., Klingenspor, M., Fuchs, H., Gailus-Durner, V., Wurst, W., Hrabě de Angelis, M., Graw, J. and Hölter, S. M.	Molecular Neurobiology	2018	10.1007/s12035-017-0659-3
Conditional Reduction of Adult Born Doublecortin-Positive Neurons Reversibly Impairs Selective Behaviors	Garrett, L., Zhang, J., Zimprich, A., Niedermeier, K. M., Fuchs, H., Gailus-Durner, V., Hrabě de Angelis, M., Vogt Weisenhorn, D., Wurst, W. and Hölter, S. M.	Frontiers in Behavioural Neuroscience	2015	10.3389/fnbeh.2015.00302
Doublecortin knockout mice show normal hippocampal-dependent memory despite CA3 lamination defects	Germain, J., Bruel-Jungerman, E., Grannec, G., Denis, C., Lepousez, G., Giros, B., Francis, F. and Nosten-Bertrand, M.	PLoS One	2013	10.1371/journal.pone.0074992
Paternal experience suppresses adult neurogenesis without altering hippocampal function in Peromyscus californicus	Glasper, E. R., Kozorovitskiy, Y., Pavlic, A. and Gould, E.	The Journal of Comparative Neurology	2011	10.1002/cne.22628
Transplantation of mesenchymal stem cells reverses behavioural deficits and impaired neurogenesis caused by prenatal exposure to valproic acid	Gobshtis, N., Tfilin, M., Wolfson, M., Fraifeld, V. E. and Turgeman, G.	Oncotarget	2017	10.18632/oncotarget.15245
Untangling the influences of voluntary running, environmental complexity, social housing and stress on adult hippocampal neurogenesis	Grégoire, C. A., Bonenfant, D., Le Nguyen, A., Aumont, A. and Fernandes, K. J.	PLoS One	2014	10.1371/journal.pone.0086237
Pro-neurogenic effect of fluoxetine in the olfactory bulb is concomitant to improvements in social memory and depressive-like behavior of socially isolated mice	Guarnieri, L. O., Pereira-Caixeta, A. R., Medeiros, D. C., Aquino, N. S. S., Szawka, R. E., Mendes, E., Moraes, M. F. D. and Pereira, G. S.	Translational Psychiatry	2020	10.1038/s41398-020-0701-5
Single episode of mild murine malaria induces neuroinflammation, alters microglial profile, impairs adult neurogenesis, and causes deficits in social and anxiety-like behavior	Guha, S. K., Tillu, R., Sood, A., Patgaonkar, M., Nanavaty, I. N., Sengupta, A., Sharma, S., Vaidya, V. A. and Pathak, S.	Brain, Behavior, and Immunity	2014	10.1016/j.bbi.2014.06.009
Defective neurogenesis and schizophrenia-like behavior in PARP-1-deficient mice	Hong, S., Yi, J. H., Lee, S., Park, C. H., Ryu, J. H., Shin, K. S. and Kang, S. J.	Cell Death Disease	2019	10.1038/s41419-019-2174-0
Social interaction rescues memory deficit in an animal model of Alzheimer's disease by increasing BDNF-dependent hippocampal neurogenesis	Hsiao, Y. H., Hung, H. C., Chen, S. H. and Gean, P. W.	Journal of Neuroscience	2014	10.1523/JNEUROSCI.0747-14.2014
Adolescent social isolation stress unmasks the combined effects of adolescent exercise and adult inflammation on hippocampal neurogenesis and behavior	Hueston, C. M., Cryan, J. F. and Nolan, Y. M.	Neuroscience	2017	10.1016/j.neuroscience.2017.09.020
Time-dependent enhancement of hippocampus-dependent memory after treatment with memantine: Implications for enhanced hippocampal adult neurogenesis	Ishikawa, R., Kim, R., Namba, T., Kohsaka, S., Uchino, S. and Kida, S.	Hippocampus	2014	10.1002/hipo.22270
Improvement of PTSD-like behavior by the forgetting effect of hippocampal neurogenesis enhancer memantine in a social defeat stress paradigm	Ishikawa, R., Uchida, C., Kitaoka, S., Furuyashiki, T. and Kida, S	Molecular Brain	2019	10.1186/s13041-019-0488-6
Kososan, a Kampo medicine, prevents a social avoidance behavior and attenuates neuroinflammation in socially defeated mice	Ito, N., Hirose, E., Ishida, T., Hori, A., Nagai, T., Kobayashi, Y., Kiyohara, H., Oikawa, T., Hanawa, T. and Odaguchi, H.	Journal of Neuroinflammation	2017	10.1186/s12974-017-0876-8
Anxiety, Stress, and Fear Response in Mice With Reduced Endocannabinoid Levels	Jenniches, I., Ternes, S., Albayram, O., Otte, D. M., Bach, K., Bindila, L., Michel, K., Lutz, B., Bilkei-Gorzo, A. and Zimmer, A.	Biological Psychiatry	2016	10.1016/j.biopsych.2015.03.033
Antidepressant-like effects of fenofibrate in mice via the hippocampal brain-derived neurotrophic factor signalling pathway	Jiang, B., Wang, Y. J., Wang, H., Song, L., Huang, C., Zhu, Q., Wu, F. and Zhang, W.		2017	10.1111/bph.13668
Ginsenoside Rg1 ameliorates chronic social defeat stress-induced depressive-like behaviors and hippocampal neuroinflammation	Jiang, N., Lv, J., Wang, H., Huang, H., Wang, Q., Lu, C., Zeng, G. and Liu, X. M.	Life Sciences	2020	10.1016/j.lfs.2020.117669
Stress differentially regulates the effects of voluntary exercise on cell proliferation in the dentate gyrus of mice	Kannangara, T. S., Webber, A., Gil-Mohapel, J. and Christie, B. R.	Hippocampus	2009	10.1002/hipo.20514
Toluene Inhalation Causes Early Anxiety and Delayed Depression with Regulation of Dopamine Turnover, 5-HT(1A) Receptor, and Adult Neurogenesis in Mice	Kim, J., Lim, J., Moon, S. H., Liu, K. H. and Choi, H. J.	Biomolecule & Therapeutics	2020	10.4062/biomolther.2020.055
Sexual activity counteracts the suppressive effects of chronic stress on adult hippocampal neurogenesis and recognition memory	Kim, J. I., Lee, J. W., Lee, Y. A., Lee, D. H., Han, N. S., Choi, Y. K., Hwang, B. R., Kim, H. J. and Han, J. S.	Brain Research	2013	10.1016/j.brainres.2013.09.007
Adolescent but not adult-born neurons are critical for susceptibility to chronic social defeat	Kirshenbaum, G. S., Lieberman, S. R., Briner, T. J., Leonardo, E. D. and Dranovsky, A.	Frontiers in Behavioural Neuroscience	2014	10.3389/fnbeh.2014.00289
Absence of BRINP1 in mice causes increase of hippocampal neurogenesis and behavioral alterations relevant to human psychiatric disorders	Kobayashi, M., Nakatani, T., Koda, T., Matsumoto, K., Ozaki, R., Mochida, N., Takao, K., Miyakawa, T. and Matsuoka, I.	Molecular Brain	2014	10.1186/1756-6606-7-12
Deletion of TLX and social isolation impairs exercise-induced neurogenesis in the adolescent hippocampus	Kozareva, D. A., O'Leary, O. F., Cryan, J. F. and Nolan, Y. M.	Hippocampus	2018	10.1002/hipo.22805
Glucocorticoids orchestrate divergent effects on mood through adult neurogenesis	Lehmann, M. L., Brachman, R. A., Martinowich, K., Schloesser, R. J. and Herkenham, M.	Journal of Neuroscience	2013	10.1523/JNEUROSCI.3878-12.2013
Neuroplastin 65 modulates anxiety- and depression-like behavior likely through adult hippocampal neurogenesis and central 5-HT activity	Li, H., Liu, Y., Gao, X., Liu, L., Amuti, S., Wu, D., Jiang, F., Huang, L., Wang, G., Zeng, J., Ma, B. and Yuan, Q.	FEBS Journal	2019	10.1111/febs.14865
Bi-parental care contributes to sexually dimorphic neural cell genesis in the adult mammalian brain	Mak, G. K., Antle, M. C., Dyck, R. H. and Weiss, S.	PLoS One	2013	10.1371/journal.pone.0062701
Male pheromone-stimulated neurogenesis in the adult female brain: possible role in mating behavior	Mak, G. K., Enwere, E. K., Gregg, C., Pakarainen, T., Poutanen, M., Huhtaniemi, I. and Weiss, S.	Nature Neuroscience	2007	10.1038/nn1928
Effects of social defeat stress and fluoxetine treatment on neurogenesis and behavior in mice that lack zinc transporter 3 (ZnT3) and vesicular zinc	McAllister, B. B., Pochakom, A., Fu, S. and Dyck, R. H.	Hippocampus	2020	10.1002/hipo.23185
Neuroinflammatory Dynamics Underlie Memory Impairments after Repeated Social Defeat	McKim, D. B., Niraula, A., Tarr, A. J., Wohleb, E. S., Sheridan, J. F. and Godbout, J. P.	Journal of Neuroscience	2016	10.1523/JNEUROSCI.2394-15.2016
Social stress-related behavior affects hippocampal cell proliferation in mice	Mitra, R., Sundlass, K., Parker, K. J., Schatzberg, A. F. and Lyons, D. M.	Physiology and Behavior	2006	10.1016/j.physbeh.2006.05.047
Enriched environment increases neurogenesis and improves social memory persistence in socially isolated adult mice	Monteiro, B. M., Moreira, F. A., Massensini, A. R., Moraes, M. F. and Pereira, G. S.	Hippocampus	2014	10.1002/hipo.22218
The Social Component of Environmental Enrichment Is a Pro-neurogenic Stimulus in Adult c57BL6 Female Mice	Moreno-Jiménez, E. P., Jurado-Arjona, J., Ávila, J. and Llorens-Martín, M.	Fronters in Cell and Developmental Biology	2019	10.3389/fcell.2019.00062
Juvenile social defeat stress exposure persistently impairs social behaviors and neurogenesis	Mouri, A., Ukai, M., Uchida, M., Hasegawa, S., Taniguchi, M., Ito, T., Hida, H., Yoshimi, A., Yamada, K., Kunimoto, S., Ozaki, N., Nabeshima, T. and Noda, Y.	Neuropharmacology	2018	10.1016/j.neuropharm.2018.01.016
Loss of α7 nicotinic acetylcholine receptors in GABAergic neurons causes sex-dependent decreases in radial glia-like cell quantity and impairments in cognitive and social behavior'	Nacer, S. A., Letsinger, A. C., Otto, S., DeFilipp, J. S., Nikolova, V. D., Riddick, N. V., Stevanovic, K. D., Cushman, J. D. and Yakel, J. L.	Brain Structure and Function	2021	10.1007/s00429-020-02179-3
Cranial irradiation impairs juvenile social memory and modulates hippocampal physiology	Newton, J., Brown, T., Corley, C., Alexander, T., Trujillo, M., McElroy, T., Ntagwabira, F., Wang, J., Byrum, S. D. and Allen, A. R.	Brain Research	2020	10.1016/j.brainres.2020.147095
Regulation of adult neurogenesis by behavior and age in the accessory olfactory bulb	Nunez-Parra, A., Pugh, V. and Araneda, R. C.	Molecular and Cellular Neuroscience	2011	10.1016/j.mcn.2011.05.003
GABAB(1) receptor subunit isoforms differentially regulate stress resilience	O'Leary, O. F., Felice, D., Galimberti, S., Savignac, H. M., Bravo, J. A., Crowley, T., El Yacoubi, M., Vaugeois, J. M., Gassmann, M., Bettler, B., Dinan, T. G. and Cryan, J. F.	Proceedings of the National Academy of Sciences (Proceedings of the National Academy of Sciences of the United States of America)	2014	10.1073/pnas.1404090111
Antidepressant-like effects of erythropoietin: a focus on behavioural and hippocampal processes	Osborn, M., Rustom, N., Clarke, M., Litteljohn, D., Rudyk, C., Anisman, H. and Hayley, S.	PLoS One	2013	10.1371/journal.pone.0072813
Social dominance differentially alters gene expression in the medial prefrontal cortex without affecting adult hippocampal neurogenesis or stress and anxiety-like behavior	Pallé, A., Zorzo, C., Luskey, V. E., McGreevy, K. R., Fernández, S. and Trejo, J. L.	FASEB Journal	2019	10.1096/fj.201801600R
Neonatal injections of pharmacological agents and their remote genotype-dependent effects in mice and rats	Poletaeva, II, Perepelkina, O. V., Boiarshinova, O. S., Lil'p, I. G., Markina, N. V., Timoshenko, T. V. and Revishchin, A. V.	Ontogenez	2012	10.1134/S1062360412060045
Stress early in life leads to cognitive impairments, reduced numbers of CA3 neurons and altered maternal behavior in adult female mice	Reshetnikov, V. V., Kovner, A. V., Lepeshko, A. A., Pavlov, K. S., Grinkevich, L. N. and Bondar, N. P.	Genes, Brain and Behavior	2020	10.1111/gbb.12541
Social isolation increases cell proliferation in male and cell survival in female California mice (Peromyscus californicus)	Ruscio, M. G., Bradley King, S. and Haun, H. L.	Physiology and Behavior	2015	10.1016/j.physbeh.2015.08.039
Environmental enrichment and physical exercise revert behavioral and electrophysiological impairments caused by reduced adult neurogenesis	Sakalem, M. E., Seidenbecher, T., Zhang, M., Saffari, R., Kravchenko, M., Wördemann, S., Diederich, K., Schwamborn, J. C., Zhang, W. and Ambrée, O.	Hippocampus	2017	10.1002/hipo.22669
Meis1: effects on motor phenotypes and the sensorimotor system in mice	Salminen, A. V., Garrett, L., Schormair, B., Rozman, J., Giesert, F., Niedermeier, K. M., Becker, L., Rathkolb, B., Rácz, I., Klingenspor, M., Klopstock, T., Wolf, E., Zimmer, A., Gailus-Durner, V., Torres, M., Fuchs, H., Hrabě de Angelis, M., Wurst, W., Hölter, S. M. and Winkelmann, J.	Disease Models & Mechanics	2017	10.1242/dmm.030080
Environmental enrichment requires adult neurogenesis to facilitate the recovery from psychosocial stress	Schloesser, R. J., Lehmann, M., Martinowich, K., Manji, H. K. and Herkenham, M.	Molecular Psychiatry	2010	10.1038/mp.2010.34
The neuroprotective effects of GPR55 against hippocampal neuroinflammation and impaired adult neurogenesis in CSDS mice	Shen, S. Y., Yu, R., Li, W., Liang, L. F., Han, Q. Q., Huang, H. J., Li, B., Xu, S. F., Wu, G. C., Zhang, Y. Q. and Yu, J.	Neurobiology of Disease	2022	10.1016/j.nbd.2022.105743
Effects of social isolation and enriched environment on behavior of adult Swiss mice do not require hippocampal neurogenesis	Silva, C. F., Duarte, F. S., Lima, T. C. and de Oliveira, C. L.	Behavioural Brain Research	2011	10.1016/j.bbr.2011.07.007
Altered Hippocampal Neurogenesis and Amygdalar Neuronal Activity in Adult Mice with Repeated Experience of Aggression	Smagin, D. A., Park, J. H., Michurina, T. V., Peunova, N., Glass, Z., Sayed, K., Bondar, N. P., Kovalenko, I. N., Kudryavtseva, N. N. and Enikolopov, G.	Frontiers in Neuroscience	2015	10.3389/fnins.2015.00443
Pre-administration of G9a/GLP inhibitor during synaptogenesis prevents postnatal ethanol-induced LTP deficits and neurobehavioral abnormalities in adult mice	Subbanna, S. and Basavarajappa, B. S.	Experimental Neurology	2014	10.1016/j.expneurol.2014.07.003
DISC1 in Astrocytes Influences Adult Neurogenesis and Hippocampus-Dependent Behaviors in Mice	Terrillion, C. E., Abazyan, B., Yang, Z., Crawford, J., Shevelkin, A. V., Jouroukhin, Y., Yoo, K. H., Cho, C. H., Roychaudhuri, R., Snyder, S. H., Jang, M. H. and Pletnikov, M. V.	Neuropsychopharmacology	2017	10.1038/npp.2017.129
Modestly increasing systemic interleukin-6 perinatally disturbs secondary germinal zone neurogenesis and gliogenesis and produces sociability deficits.	Velloso FJ, Wadhwa A, Kumari E, Carcea I, Gunal O, Levison SW	Brain, Behavior, and Immunity	2022	10.1016/j.bbi.2021.12.015
Affiliative behavior requires juvenile, but not adult neurogenesis	Wei, L., Meaney, M. J., Duman, R. S. and Kaffman, A.	Journal of Neuroscience	2011	10.1523/JNEUROSCI.1333-11.2011
Interleukine-17 Modulates Neurogenesis and Behavior Following Exposure to Trauma in Mice	Willinger, Y. and Turgeman, G.	Cells	2022	10.3390/cells11030343
The effects of sEH inhibitor on depression-like behavior and neurogenesis in male mice	Wu, Q., Cai, H., Song, J. and Chang, Q.	Journal of Neuroscience Research	2017	10.1002/jnr.24080
Prenatal influenza vaccination rescues impairments of social behavior and lamination in a mouse model of autism	Wu, Y., Qi, F., Song, D., He, Z., Zuo, Z., Yang, Y., Liu, Q., Hu, S., Wang, X., Zheng, X., Yang, J., Yuan, Q., Zou, J., Guo, K. and Yao, Z.	Journal of Neuroinflammation	2018	10.1186/s12974-018-1252-z
Social instability is an effective chronic stress paradigm for both male and female mice	Yohn, C. N., Ashamalla, S. A., Bokka, L., Gergues, M. M., Garino, A. and Samuels, B. A.	Neuropharmacology	2019	10.1016/j.neuropharm.2019.107780
Brain-specific Crmp2 deletion leads to neuronal development deficits and behavioural impairments in mice	Zhang, H., Kang, E., Wang, Y., Yang, C., Yu, H., Wang, Q., Chen, Z., Zhang, C., Christian, K. M., Song, H., Ming, G. L. and Xu, Z.	Nature Communications	2016	10.1038/ncomms11773
Human amniotic epithelial cell transplantation promotes neurogenesis and ameliorates social deficits in BTBR mice	Zhang, R., Cai, Y., Xiao, R., Zhong, H., Li, X., Guo, L., Xu, H. and Fan, X.	Stem Cell Research Therapy	2019	10.1186/s13287-019-1267-0
Postnatal N-acetylcysteine administration rescues impaired social behaviors and neurogenesis in Slc13a4 haploinsufficient mice	Zhang, Z., Dawson, P. A., Piper, M. and Simmons, D. G.	EBioMedicine	2020	10.1016/j.ebiom.2019.03.081
